# Supplementary material for: Antioxidative and Antimicrobial Evaluation of Bark Extracts from Common European Trees in Light of Dermal Applications
Source: Antibiotics (Basel). 2023 Jan 9;12(1):130. doi: 10.3390/antibiotics12010130 (PMC9854852; doi:10.3390/antibiotics12010130)
Supplement: Supplementary file 1 [file antibiotics-12-00130-s001.zip]

Archive with 1 entries (1 files):
- antibiotics-2131594-supplementary.xlsx
