# Supplementary material for: Antioxidative and Antimicrobial Evaluation of Bark Extracts from Common European Trees in Light of Dermal Applications
Source: Antibiotics (Basel). 2023 Jan 9;12(1):130. doi: 10.3390/antibiotics12010130 (PMC9854852; doi:10.3390/antibiotics12010130)
Supplement: Supplementary file 1 [file antibiotics-12-00130-s001.zip › antibiotics-2131594-supplementary.xlsx]

## Sheet: common temperate trees
X									X	X	X	X	X
lat. name	extraction tissue	region	harvest period	extraction methodology	pretreatment	solvent	solid:solvent ratio	extraction parameters	extraction methodology; extraction tissue; pretreatment; solvent; solid:solvent ratio; extraction parameters	yield [%]	TPC	DPPH	reference (doi)
Larix decidua	bark			maceration		hexane		temperature, time, etc.
Picea abies	xylem			soxhlet		methanol
Pinus mugo	knots			etc.		etc.
Abies alba	etc.
Pseudotsuga menziesi
Alnus glutinosa
Betula pendula
Fagus sylvatica
Quercus robur
Fraxinus excelsior
Prunus avium
Acer pseudoplatanus
Fagus sylvatica	bark	FR	October 2014	ME	drying 30°C 72h, fine powder	n-Heptane	1:70	24h, stirring, room temperature	ME; bark; drying 30°C 72h, fine powder; n-Heptane; 1:70; 24h, stirring, room temperature	0.4		3	10.1055/s-0042-110180
Fagus sylvatica	bark	FR	October 2014	ME	drying 30°C 72h, fine powder	MeOH	1:70	24h, stirring, room temperature	ME; bark; drying 30°C 72h, fine powder; MeOH; 1:70; 24h, stirring, room temperature	2.4		92	10.1055/s-0042-110180
Fagus sylvatica	bark	FR	October 2014	ME	drying 30°C 72h, fine powder	MeOH/H2O 50/50	1:70	24h, stirring, room temperature	ME; bark; drying 30°C 72h, fine powder; MeOH/H2O 50/50; 1:70; 24h, stirring, room temperature	1.8		88	10.1055/s-0042-110180
Quercus robur	bark	FR	October 2014	ME	drying 30°C 72h, fine powder	n-Heptane	1:70	24h, stirring, room temperature	ME; bark; drying 30°C 72h, fine powder; n-Heptane; 1:70; 24h, stirring, room temperature	0.4		6	10.1055/s-0042-110180
Quercus robur	bark	FR	October 2014	ME	drying 30°C 72h, fine powder	MeOH	1:70	24h, stirring, room temperature	ME; bark; drying 30°C 72h, fine powder; MeOH; 1:70; 24h, stirring, room temperature	5.6		95	10.1055/s-0042-110180
Quercus robur	bark	FR	October 2014	ME	drying 30°C 72h, fine powder	MeOH/H2O 50/50	1:70	24h, stirring, room temperature	ME; bark; drying 30°C 72h, fine powder; MeOH/H2O 50/50; 1:70; 24h, stirring, room temperature	3		92	10.1055/s-0042-110180
Alnus glutinosa	bark	FR	October 2014	ME	drying 30°C 72h, fine powder	n-Heptane	1:70	24h, stirring, room temperature	ME; bark; drying 30°C 72h, fine powder; n-Heptane; 1:70; 24h, stirring, room temperature	1.1		1	10.1055/s-0042-110180
Alnus glutinosa	bark	FR	October 2014	ME	drying 30°C 72h, fine powder	MeOH	1:70	24h, stirring, room temperature	ME; bark; drying 30°C 72h, fine powder; MeOH; 1:70; 24h, stirring, room temperature	5.6		96	10.1055/s-0042-110180
Alnus glutinosa	bark	FR	October 2014	ME	drying 30°C 72h, fine powder	MeOH/H2O 50/50	1:70	24h, stirring, room temperature	ME; bark; drying 30°C 72h, fine powder; MeOH/H2O 50/50; 1:70; 24h, stirring, room temperature	1.7		96	10.1055/s-0042-110180
Prunus avium	bark	FR	October 2014	ME	drying 30°C 72h, fine powder	n-Heptane	1:70	24h, stirring, room temperature	ME; bark; drying 30°C 72h, fine powder; n-Heptane; 1:70; 24h, stirring, room temperature	1.7		13	10.1055/s-0042-110180
Prunus avium	bark	FR	October 2014	ME	drying 30°C 72h, fine powder	MeOH	1:70	24h, stirring, room temperature	ME; bark; drying 30°C 72h, fine powder; MeOH; 1:70; 24h, stirring, room temperature	7		79	10.1055/s-0042-110180
Prunus avium	bark	FR	October 2014	ME	drying 30°C 72h, fine powder	MeOH/H2O 50/50	1:70	24h, stirring, room temperature	ME; bark; drying 30°C 72h, fine powder; MeOH/H2O 50/50; 1:70; 24h, stirring, room temperature	2.5		62	10.1055/s-0042-110180
Acer pseudoplatanus	bark	FR	October 2014	ME	drying 30°C 72h, fine powder	n-Heptane	1:70	24h, stirring, room temperature	ME; bark; drying 30°C 72h, fine powder; n-Heptane; 1:70; 24h, stirring, room temperature	1.1		7	10.1055/s-0042-110180
Acer pseudoplatanus	bark	FR	October 2014	ME	drying 30°C 72h, fine powder	MeOH	1:70	24h, stirring, room temperature	ME; bark; drying 30°C 72h, fine powder; MeOH; 1:70; 24h, stirring, room temperature	1.4		6	10.1055/s-0042-110180
Acer pseudoplatanus	bark	FR	October 2014	ME	drying 30°C 72h, fine powder	MeOH/H2O 50/50	1:70	24h, stirring, room temperature	ME; bark; drying 30°C 72h, fine powder; MeOH/H2O 50/50; 1:70; 24h, stirring, room temperature	1.5		10	10.1055/s-0042-110180
Fraxinus excelsior	bark	FR	October 2014	ME	drying 30°C 72h, fine powder	n-Heptane	1:70	24h, stirring, room temperature	ME; bark; drying 30°C 72h, fine powder; n-Heptane; 1:70; 24h, stirring, room temperature	0.8		14	10.1055/s-0042-110180
Fraxinus excelsior	bark	FR	October 2014	ME	drying 30°C 72h, fine powder	MeOH	1:70	24h, stirring, room temperature	ME; bark; drying 30°C 72h, fine powder; MeOH; 1:70; 24h, stirring, room temperature	14		93	10.1055/s-0042-110180
Fraxinus excelsior	bark	FR	October 2014	ME	drying 30°C 72h, fine powder	MeOH/H2O 50/50	1:70	24h, stirring, room temperature	ME; bark; drying 30°C 72h, fine powder; MeOH/H2O 50/50; 1:70; 24h, stirring, room temperature	4.7		60	10.1055/s-0042-110180
Larix decidua	bark	FR	October 2014	ME	drying 30°C 72h, fine powder	n-Heptane	1:70	24h, stirring, room temperature	ME; bark; drying 30°C 72h, fine powder; n-Heptane; 1:70; 24h, stirring, room temperature	0.9		90	10.1055/s-0042-110180
Larix decidua	bark	FR	October 2014	ME	drying 30°C 72h, fine powder	MeOH	1:70	24h, stirring, room temperature	ME; bark; drying 30°C 72h, fine powder; MeOH; 1:70; 24h, stirring, room temperature	6.7		92	10.1055/s-0042-110180
Larix decidua	bark	FR	October 2014	ME	drying 30°C 72h, fine powder	MeOH/H2O 50/50	1:70	24h, stirring, room temperature	ME; bark; drying 30°C 72h, fine powder; MeOH/H2O 50/50; 1:70; 24h, stirring, room temperature	3.8		93	10.1055/s-0042-110180
Picea abies	bark	FR	October 2014	ME	drying 30°C 72h, fine powder	n-Heptane	1:70	24h, stirring, room temperature	ME; bark; drying 30°C 72h, fine powder; n-Heptane; 1:70; 24h, stirring, room temperature	2.5		3	10.1055/s-0042-110180
Picea abies	bark	FR	October 2014	ME	drying 30°C 72h, fine powder	MeOH	1:70	24h, stirring, room temperature	ME; bark; drying 30°C 72h, fine powder; MeOH; 1:70; 24h, stirring, room temperature	18.7		89	10.1055/s-0042-110180
Picea abies	bark	FR	October 2014	ME	drying 30°C 72h, fine powder	MeOH/H2O 50/50	1:70	24h, stirring, room temperature	ME; bark; drying 30°C 72h, fine powder; MeOH/H2O 50/50; 1:70; 24h, stirring, room temperature	2.8		54	10.1055/s-0042-110180
Fagus sylvatica	inner bark	HU	winter 2013	ME	deactivation w. microwave, 2min, 700W; rasping	H2O	1:100	2h, stirring, room temmperature	ME; inner bark; deactivation w. microwave, 2min, 700W; rasping; H2O; 1:100; 2h, stirring, room temmperature		32	15.46	10.1016/j.indcrop.2015.09.008
Fagus sylvatica	inner bark	HU	winter 2013	ME	deactivation w. microwave, 2min, 700W; rasping	MeOH/H2O 80/20	1:100	2h, stirring, room temmperature	ME; inner bark; deactivation w. microwave, 2min, 700W; rasping; MeOH/H2O 80/20; 1:100; 2h, stirring, room temmperature		35.84	14.36	10.1016/j.indcrop.2015.09.008
Fagus sylvatica	inner bark	HU	winter 2013	ME	deactivation w. microwave, 2min, 700W; rasping	EtOH/H2O 80/20	1:100	2h, stirring, room temmperature	ME; inner bark; deactivation w. microwave, 2min, 700W; rasping; EtOH/H2O 80/20; 1:100; 2h, stirring, room temmperature		36.76	15.7	10.1016/j.indcrop.2015.09.008
Fagus sylvatica	inner bark	HU	winter 2013	ME	deactivation w. microwave, 2min, 700W; rasping	H2O	1:100	5h, stirring, room temmperature	ME; inner bark; deactivation w. microwave, 2min, 700W; rasping; H2O; 1:100; 5h, stirring, room temmperature		34.23	11.49	10.1016/j.indcrop.2015.09.008
Fagus sylvatica	inner bark	HU	winter 2013	ME	deactivation w. microwave, 2min, 700W; rasping	MeOH/H2O 80/20	1:100	5h, stirring, room temmperature	ME; inner bark; deactivation w. microwave, 2min, 700W; rasping; MeOH/H2O 80/20; 1:100; 5h, stirring, room temmperature		36.41	11.84	10.1016/j.indcrop.2015.09.008
Fagus sylvatica	inner bark	HU	winter 2013	ME	deactivation w. microwave, 2min, 700W; rasping	EtOH/H2O 80/20	1:100	5h, stirring, room temmperature	ME; inner bark; deactivation w. microwave, 2min, 700W; rasping; EtOH/H2O 80/20; 1:100; 5h, stirring, room temmperature		48.3	12.93	10.1016/j.indcrop.2015.09.008
Fagus sylvatica	inner bark	HU	winter 2013	ME	deactivation w. microwave, 2min, 700W; rasping	H2O	1:100	24h, stirring, room temperature	ME; inner bark; deactivation w. microwave, 2min, 700W; rasping; H2O; 1:100; 24h, stirring, room temperature		29.35	33.6	10.1016/j.indcrop.2015.09.008
Fagus sylvatica	inner bark	HU	winter 2013	ME	deactivation w. microwave, 2min, 700W; rasping	MeOH/H2O 80/20	1:100	24h, stirring, room temperature	ME; inner bark; deactivation w. microwave, 2min, 700W; rasping; MeOH/H2O 80/20; 1:100; 24h, stirring, room temperature		42.97	11.62	10.1016/j.indcrop.2015.09.008
Fagus sylvatica	inner bark	HU	winter 2013	ME	deactivation w. microwave, 2min, 700W; rasping	EtOH/H2O 80/20	1:100	24h, stirring, room temperature	ME; inner bark; deactivation w. microwave, 2min, 700W; rasping; EtOH/H2O 80/20; 1:100; 24h, stirring, room temperature		46.39	13.98	10.1016/j.indcrop.2015.09.008
Fagus sylvatica	inner bark	HU	winter 2013	MAE	deactivation w. microwave, 2min, 700W; rasping	H2O	1:100	10min, 60°C	MAE; inner bark; deactivation w. microwave, 2min, 700W; rasping; H2O; 1:100; 10min, 60°C		38.72	22.21	10.1016/j.indcrop.2015.09.008
Fagus sylvatica	inner bark	HU	winter 2013	MAE	deactivation w. microwave, 2min, 700W; rasping	MeOH/H2O 80/20	1:100	10min, 60°C	MAE; inner bark; deactivation w. microwave, 2min, 700W; rasping; MeOH/H2O 80/20; 1:100; 10min, 60°C		40.49	18.34	10.1016/j.indcrop.2015.09.008
Fagus sylvatica	inner bark	HU	winter 2013	MAE	deactivation w. microwave, 2min, 700W; rasping	EtOH/H2O 80/20	1:100	10min, 60°C	MAE; inner bark; deactivation w. microwave, 2min, 700W; rasping; EtOH/H2O 80/20; 1:100; 10min, 60°C		43.02	18.68	10.1016/j.indcrop.2015.09.008
Fagus sylvatica	inner bark	HU	winter 2013	MAE	deactivation w. microwave, 2min, 700W; rasping	H2O	1:100	20min, 60°C	MAE; inner bark; deactivation w. microwave, 2min, 700W; rasping; H2O; 1:100; 20min, 60°C		47.03	13.52	10.1016/j.indcrop.2015.09.008
Fagus sylvatica	inner bark	HU	winter 2013	MAE	deactivation w. microwave, 2min, 700W; rasping	MeOH/H2O 80/20	1:100	20min, 60°C	MAE; inner bark; deactivation w. microwave, 2min, 700W; rasping; MeOH/H2O 80/20; 1:100; 20min, 60°C		42.45	21.11	10.1016/j.indcrop.2015.09.008
Fagus sylvatica	inner bark	HU	winter 2013	MAE	deactivation w. microwave, 2min, 700W; rasping	EtOH/H2O 80/20	1:100	20min, 60°C	MAE; inner bark; deactivation w. microwave, 2min, 700W; rasping; EtOH/H2O 80/20; 1:100; 20min, 60°C		45.44	18.09	10.1016/j.indcrop.2015.09.008
Fagus sylvatica	inner bark	HU	winter 2013	MAE	deactivation w. microwave, 2min, 700W; rasping	H2O	1:100	10min, 80°C	MAE; inner bark; deactivation w. microwave, 2min, 700W; rasping; H2O; 1:100; 10min, 80°C		39.92	13.16	10.1016/j.indcrop.2015.09.008
Fagus sylvatica	inner bark	HU	winter 2013	MAE	deactivation w. microwave, 2min, 700W; rasping	MeOH/H2O 80/20	1:100	10min, 80°C	MAE; inner bark; deactivation w. microwave, 2min, 700W; rasping; MeOH/H2O 80/20; 1:100; 10min, 80°C		45.98	14.07	10.1016/j.indcrop.2015.09.008
Fagus sylvatica	inner bark	HU	winter 2013	MAE	deactivation w. microwave, 2min, 700W; rasping	EtOH/H2O 80/20	1:100	10min, 80°C	MAE; inner bark; deactivation w. microwave, 2min, 700W; rasping; EtOH/H2O 80/20; 1:100; 10min, 80°C		46.42	16.22	10.1016/j.indcrop.2015.09.008
Fagus sylvatica	inner bark	HU	winter 2013	MAE	deactivation w. microwave, 2min, 700W; rasping	H2O	1:100	20min, 80°C	MAE; inner bark; deactivation w. microwave, 2min, 700W; rasping; H2O; 1:100; 20min, 80°C		34.05	13.54	10.1016/j.indcrop.2015.09.008
Fagus sylvatica	inner bark	HU	winter 2013	MAE	deactivation w. microwave, 2min, 700W; rasping	MeOH/H2O 80/20	1:100	20min, 80°C	MAE; inner bark; deactivation w. microwave, 2min, 700W; rasping; MeOH/H2O 80/20; 1:100; 20min, 80°C		47.55	15.43	10.1016/j.indcrop.2015.09.008
Fagus sylvatica	inner bark	HU	winter 2013	MAE	deactivation w. microwave, 2min, 700W; rasping	EtOH/H2O 80/20	1:100	20min, 80°C	MAE; inner bark; deactivation w. microwave, 2min, 700W; rasping; EtOH/H2O 80/20; 1:100; 20min, 80°C		53.55	13.03	10.1016/j.indcrop.2015.09.008
Fagus sylvatica	inner bark	HU	winter 2013	MAE	deactivation w. microwave, 2min, 700W; rasping	H2O	1:100	10min, 100°C	MAE; inner bark; deactivation w. microwave, 2min, 700W; rasping; H2O; 1:100; 10min, 100°C		44.11	12.85	10.1016/j.indcrop.2015.09.008
Fagus sylvatica	inner bark	HU	winter 2013	MAE	deactivation w. microwave, 2min, 700W; rasping	MeOH/H2O 80/20	1:100	10min, 100°C	MAE; inner bark; deactivation w. microwave, 2min, 700W; rasping; MeOH/H2O 80/20; 1:100; 10min, 100°C		43.94	12.32	10.1016/j.indcrop.2015.09.008
Fagus sylvatica	inner bark	HU	winter 2013	MAE	deactivation w. microwave, 2min, 700W; rasping	EtOH/H2O 80/20	1:100	10min, 100°C	MAE; inner bark; deactivation w. microwave, 2min, 700W; rasping; EtOH/H2O 80/20; 1:100; 10min, 100°C		47.34	12.25	10.1016/j.indcrop.2015.09.008
Fagus sylvatica	inner bark	HU	winter 2013	MAE	deactivation w. microwave, 2min, 700W; rasping	H2O	1:100	20min, 100°C	MAE; inner bark; deactivation w. microwave, 2min, 700W; rasping; H2O; 1:100; 20min, 100°C		50.91	13.6	10.1016/j.indcrop.2015.09.008
Fagus sylvatica	inner bark	HU	winter 2013	MAE	deactivation w. microwave, 2min, 700W; rasping	MeOH/H2O 80/20	1:100	20min, 100°C	MAE; inner bark; deactivation w. microwave, 2min, 700W; rasping; MeOH/H2O 80/20; 1:100; 20min, 100°C		44.63	13.65	10.1016/j.indcrop.2015.09.008
Fagus sylvatica	inner bark	HU	winter 2013	MAE	deactivation w. microwave, 2min, 700W; rasping	EtOH/H2O 80/20	1:100	20min, 100°C	MAE; inner bark; deactivation w. microwave, 2min, 700W; rasping; EtOH/H2O 80/20; 1:100; 20min, 100°C		45.6	12.61	10.1016/j.indcrop.2015.09.008
Fagus sylvatica	inner bark	HU	winter 2013	MAE	deactivation w. microwave, 2min, 700W; rasping	H2O	1:100	10min, 120°C	MAE; inner bark; deactivation w. microwave, 2min, 700W; rasping; H2O; 1:100; 10min, 120°C		57.14	11.22	10.1016/j.indcrop.2015.09.008
Fagus sylvatica	inner bark	HU	winter 2013	MAE	deactivation w. microwave, 2min, 700W; rasping	MeOH/H2O 80/20	1:100	10min, 120°C	MAE; inner bark; deactivation w. microwave, 2min, 700W; rasping; MeOH/H2O 80/20; 1:100; 10min, 120°C		55.08	11.29	10.1016/j.indcrop.2015.09.008
Fagus sylvatica	inner bark	HU	winter 2013	MAE	deactivation w. microwave, 2min, 700W; rasping	EtOH/H2O 80/20	1:100	10min, 120°C	MAE; inner bark; deactivation w. microwave, 2min, 700W; rasping; EtOH/H2O 80/20; 1:100; 10min, 120°C		57.28	11.84	10.1016/j.indcrop.2015.09.008
Fagus sylvatica	inner bark	HU	winter 2013	MAE	deactivation w. microwave, 2min, 700W; rasping	H2O	1:100	20min, 120°C	MAE; inner bark; deactivation w. microwave, 2min, 700W; rasping; H2O; 1:100; 20min, 120°C		57.73	13.23	10.1016/j.indcrop.2015.09.008
Fagus sylvatica	inner bark	HU	winter 2013	MAE	deactivation w. microwave, 2min, 700W; rasping	MeOH/H2O 80/20	1:100	20min, 120°C	MAE; inner bark; deactivation w. microwave, 2min, 700W; rasping; MeOH/H2O 80/20; 1:100; 20min, 120°C		58.08	13.53	10.1016/j.indcrop.2015.09.008
Fagus sylvatica	inner bark	HU	winter 2013	MAE	deactivation w. microwave, 2min, 700W; rasping	EtOH/H2O 80/20	1:100	20min, 120°C	MAE; inner bark; deactivation w. microwave, 2min, 700W; rasping; EtOH/H2O 80/20; 1:100; 20min, 120°C		65.22	13	10.1016/j.indcrop.2015.09.008
Fagus sylvatica	inner bark	HU	winter 2013	UAE	deactivation w. microwave, 2min, 700W; rasping	H2O	1:100	10min, room temperature	UAE; inner bark; deactivation w. microwave, 2min, 700W; rasping; H2O; 1:100; 10min, room temperature		35.15	12.67	10.1016/j.indcrop.2015.09.008
Fagus sylvatica	inner bark	HU	winter 2013	UAE	deactivation w. microwave, 2min, 700W; rasping	MeOH/H2O 80/20	1:100	10min, room temperature	UAE; inner bark; deactivation w. microwave, 2min, 700W; rasping; MeOH/H2O 80/20; 1:100; 10min, room temperature		39.93	8.16	10.1016/j.indcrop.2015.09.008
Fagus sylvatica	inner bark	HU	winter 2013	UAE	deactivation w. microwave, 2min, 700W; rasping	EtOH/H2O 80/20	1:100	10min, room temperature	UAE; inner bark; deactivation w. microwave, 2min, 700W; rasping; EtOH/H2O 80/20; 1:100; 10min, room temperature		49.9	7.45	10.1016/j.indcrop.2015.09.008
Fagus sylvatica	inner bark	HU	winter 2013	UAE	deactivation w. microwave, 2min, 700W; rasping	H2O	1:100	20min, room temperature	UAE; inner bark; deactivation w. microwave, 2min, 700W; rasping; H2O; 1:100; 20min, room temperature		39.4	9.69	10.1016/j.indcrop.2015.09.008
Fagus sylvatica	inner bark	HU	winter 2013	UAE	deactivation w. microwave, 2min, 700W; rasping	MeOH/H2O 80/20	1:100	20min, room temperature	UAE; inner bark; deactivation w. microwave, 2min, 700W; rasping; MeOH/H2O 80/20; 1:100; 20min, room temperature		42.66	11.12	10.1016/j.indcrop.2015.09.008
Fagus sylvatica	inner bark	HU	winter 2013	UAE	deactivation w. microwave, 2min, 700W; rasping	EtOH/H2O 80/20	1:100	20min, room temperature	UAE; inner bark; deactivation w. microwave, 2min, 700W; rasping; EtOH/H2O 80/20; 1:100; 20min, room temperature		48.94	9.62	10.1016/j.indcrop.2015.09.008
Fagus sylvatica	inner bark	HU	winter 2013	UAE	deactivation w. microwave, 2min, 700W; rasping	H2O	1:100	30min, room temperature	UAE; inner bark; deactivation w. microwave, 2min, 700W; rasping; H2O; 1:100; 30min, room temperature		37.21	9.05	10.1016/j.indcrop.2015.09.008
Fagus sylvatica	inner bark	HU	winter 2013	UAE	deactivation w. microwave, 2min, 700W; rasping	MeOH/H2O 80/20	1:100	30min, room temperature	UAE; inner bark; deactivation w. microwave, 2min, 700W; rasping; MeOH/H2O 80/20; 1:100; 30min, room temperature		20.88	15.32	10.1016/j.indcrop.2015.09.008
Fagus sylvatica	inner bark	HU	winter 2013	UAE	deactivation w. microwave, 2min, 700W; rasping	EtOH/H2O 80/20	1:100	30min, room temperature	UAE; inner bark; deactivation w. microwave, 2min, 700W; rasping; EtOH/H2O 80/20; 1:100; 30min, room temperature		44.49	8.44	10.1016/j.indcrop.2015.09.008
Quercus robur	X	PO		ME	drying 40°C 72h, 0,5mm sieved	H2O	1:35	20min, room temperature	ME; X; drying 40°C 72h, 0,5mm sieved; H2O; 1:35; 20min, room temperature		57.4		10.1007/s00107-017-1280-x
Quercus robur	X	PO		ME	drying 40°C 72h, 0,5mm sieved	EtOH/H2O 60/40	1:35	20min, room temperature	ME; X; drying 40°C 72h, 0,5mm sieved; EtOH/H2O 60/40; 1:35; 20min, room temperature		75.43		10.1007/s00107-017-1280-x
Alnus glutinosa	whole bark	RU	August 2018	ME	drying 60°C 24h, 0,5mm sieved, fridging	H2O	1:100	60min, 160°C,stirring	ME; whole bark; drying 60°C 24h, 0,5mm sieved, fridging; H2O; 1:100; 60min, 160°C,stirring		29	276.55	10.1007/s00107-019-01446-3
Alnus glutinosa	outer bark	Kaliningrad, RU	August 2018	ME	drying 60°C 24h, 0,5mm sieved, fridging	H2O	1:100	60min, 160°C,stirring	ME; outer bark; drying 60°C 24h, 0,5mm sieved, fridging; H2O; 1:100; 60min, 160°C,stirring		13.42	16.4	10.1007/s00107-019-01446-3
Quercus robur	whole bark	Kaliningrad, RU	August 2018	ME	drying 60°C 24h, 0,5mm sieved, fridging	H2O	1:100	60min, 160°C,stirring	ME; whole bark; drying 60°C 24h, 0,5mm sieved, fridging; H2O; 1:100; 60min, 160°C,stirring		18.09	171.5	10.1007/s00107-019-01446-3
Quercus robur	outer bark	Kaliningrad, RU	August 2018	ME	drying 60°C 24h, 0,5mm sieved, fridging	H2O	1:100	60min, 160°C,stirring	ME; outer bark; drying 60°C 24h, 0,5mm sieved, fridging; H2O; 1:100; 60min, 160°C,stirring		10.28	23.67	10.1007/s00107-019-01446-3
Pinus sylvestris	whole bark	Kaliningrad, RU	August 2018	ME	drying 60°C 24h, 0,5mm sieved, fridging	H2O	1:100	60min, 160°C,stirring	ME; whole bark; drying 60°C 24h, 0,5mm sieved, fridging; H2O; 1:100; 60min, 160°C,stirring		12.33	23.79	10.1007/s00107-019-01446-3
Pinus sylvestris	outer bark	Kaliningrad, RU	August 2018	ME	drying 60°C 24h, 0,5mm sieved, fridging	H2O	1:100	60min, 160°C,stirring	ME; outer bark; drying 60°C 24h, 0,5mm sieved, fridging; H2O; 1:100; 60min, 160°C,stirring		7.25	7.54	10.1007/s00107-019-01446-3
Alnus glutinosa	stem bark	Wallonia, BEL		ME	drying, ground	MeOH	1:10	3x, 30min, room temperature	ME; stem bark; drying, ground; MeOH; 1:10; 3x, 30min, room temperature	24.9			10.1055/s-0029-1185867
Alnus glutinosa	stem bark	Wallonia, BEL		ME	drying, ground	EtOAc	1:10	3x, 30min, room temperature	ME; stem bark; drying, ground; EtOAc; 1:10; 3x, 30min, room temperature	3			10.1055/s-0029-1185867
Larix decidua	stem bark	Wallonia, BEL		ME	drying, ground	EtOAc	1:10	3x, 30min, room temperature	ME; stem bark; drying, ground; EtOAc; 1:10; 3x, 30min, room temperature	18			10.1055/s-0029-1185867
Abies alba	bark	CZE		ME	air-drying, ground to 0.4 to 0.6mm	MeOH/H2O 95/5		24h, room tempertature	ME; bark; air-drying, ground to 0.4 to 0.6mm; MeOH/H2O 95/5; ; 24h, room tempertature	4.2			10.15376/biores.11.4.9421-9437
Larix decidua	bark	CZE		ME	air-drying, ground to 0.4 to 0.6mm	MeOH/H2O 95/5		24h, room tempertature	ME; bark; air-drying, ground to 0.4 to 0.6mm; MeOH/H2O 95/5; ; 24h, room tempertature	10.36			10.15376/biores.11.4.9421-9437
Larix decidua	bark	ESP		UAE/MAE	drying, ground, 0.5mm	EtOH/H2O 50/50	1:10	40rpm, 300W, 120s, 100% amplitude	UAE/MAE; bark; drying, ground, 0.5mm; EtOH/H2O 50/50; 1:10; 40rpm, 300W, 120s, 100% amplitude	15.72	596	838	10.1016/j.cep.2020.108100
Larix decidua	bark	ESP		ME	drying, ground, 0.5mm	EtOH/H2O 50/50	1:8	58°C, 94min,	ME; bark; drying, ground, 0.5mm; EtOH/H2O 50/50; 1:8; 58°C, 94min,	7.73	10.79	14.25	10.3303/CET1870229
Larix decidua	bark	ESP		UAE	drying, ground, 0.5mm	EtOH/H2O 50/50	1:8	65°C, 94min	UAE; bark; drying, ground, 0.5mm; EtOH/H2O 50/50; 1:8; 65°C, 94min	5.87	6.26	7.89	10.3303/CET1870229
Larix decidua	bark	ESP		MAE	drying, ground, 0.5mm	EtOH/H2O 50/50	1:8	62,66min, 100W	MAE; bark; drying, ground, 0.5mm; EtOH/H2O 50/50; 1:8; 62,66min, 100W	8.21	10.7	14.59	10.3303/CET1870229
Fagus sylvatica	bark			PE	unkown	H2O	1:8	200°C, 3h	PE; bark; unkown; H2O; 1:8; 200°C, 3h		297.86	50.68	10.3390/molecules27092817
Betula pendula	bark			PE	unkown	H2O	1:8	200°C, 3h	PE; bark; unkown; H2O; 1:8; 200°C, 3h		440.74	81.94	10.3390/molecules27092817
Larix decidua	bark			PE	unkown	H2O	1:8	200°C, 3h	PE; bark; unkown; H2O; 1:8; 200°C, 3h		277.62	48.35	10.3390/molecules27092817
Pinus radiata	bark	CHL		ME	drying, ground, 1-2mm	C3H6O/H2O 70/30	1:10	40°C, 180min, 200rpm, washed with hexane	ME; bark; drying, ground, 1-2mm; C3H6O/H2O 70/30; 1:10; 40°C, 180min, 200rpm, washed with hexane	8	412		10.1016/j.indcrop.2011.02.002
Pinus radiata	bark	CHL		SE	drying, ground, 1-2mm	C3H6O/H2O 70/30	1:10	82°C, 180min, washed with hexane	SE; bark; drying, ground, 1-2mm; C3H6O/H2O 70/30; 1:10; 82°C, 180min, washed with hexane	12	622	15.4	10.1016/j.indcrop.2011.02.002
Pinus radiata	bark	CHL		UAE	drying, ground, 1-2mm	C3H6O/H2O 70/30	1:10	35kHz, 85W; 6min, 25°C, washed with hexane	UAE; bark; drying, ground, 1-2mm; C3H6O/H2O 70/30; 1:10; 35kHz, 85W; 6min, 25°C, washed with hexane	9.5	388		10.1016/j.indcrop.2011.02.002
Pinus radiata	bark	CHL		MAE	drying, ground, 1-2mm	C3H6O/H2O 70/30	1:10	2450MHz, 900W, 3min, 25°C, washed with hexane	MAE; bark; drying, ground, 1-2mm; C3H6O/H2O 70/30; 1:10; 2450MHz, 900W, 3min, 25°C, washed with hexane	10.4	479	11.6	10.1016/j.indcrop.2011.02.002
Quercus cerris	bark	ROU	May 2021	MAE	drying 50°C 24h, ground	H2O	1:20	30min, 8650W	MAE; bark; drying 50°C 24h, ground; H2O; 1:20; 30min, 8650W		382.26	2.45	10.3390/plants11030240
Quercus cerris	bark	ROU	May 2021	MAE	drying 50°C 24h, ground	EtOH/H2O 70/30	1:20	18min, 650W	MAE; bark; drying 50°C 24h, ground; EtOH/H2O 70/30; 1:20; 18min, 650W		403.73	6.92	10.3390/plants11030240
Pinus sylvestris	bark	ROU		UAE	ground	EtOH/H2O 70/30	1:20	30min, 65°C	UAE; bark; ground; EtOH/H2O 70/30; 1:20; 30min, 65°C		53.41	74.59	10.3390/antiox10020327
Pinus sylvestris	bark	ROU		MAE	ground	EtOH/H2O 50/50	1:10	300W, 4min	MAE; bark; ground; EtOH/H2O 50/50; 1:10; 300W, 4min		43.07	60.55	10.3390/antiox10020327
Pinus nigra	bark	ROU		UAE	ground	EtOH/H2O 70/30	1:20	30min, 65°C	UAE; bark; ground; EtOH/H2O 70/30; 1:20; 30min, 65°C		18.46	33.13	10.3390/antiox10020327
Pinus nigra	bark	ROU		MAE	ground	EtOH/H2O 50/50	1:10	300W, 4min	MAE; bark; ground; EtOH/H2O 50/50; 1:10; 300W, 4min		18	26.66	10.3390/antiox10020327
Quercus rubra	bark	ROU	June 2020	UAE	drying 50°C 24h, ground	H2O	1:40	40kHz, 15min, 70°C	UAE; bark; drying 50°C 24h, ground; H2O; 1:40; 40kHz, 15min, 70°C		203.58	3.54	10.3390/plants11182357
Quercus rubra	bark	ROU	June 2020	UAE	drying 50°C 24h, ground	EtOH/H2O 50/50	1:40	40kHz, 15min, 70°C	UAE; bark; drying 50°C 24h, ground; EtOH/H2O 50/50; 1:40; 40kHz, 15min, 70°C		226.79	3.32	10.3390/plants11182357
Quercus rubra	bark	ROU	June 2020	MAE	drying 50°C 24h, ground	H2O	1:20	30min, 8650W	MAE; bark; drying 50°C 24h, ground; H2O; 1:20; 30min, 8650W		216.47	6.91	10.3390/plants11182357
Quercus rubra	bark	ROU	June 2020	MAE	drying 50°C 24h, ground	EtOH/H2O 70/30	1:20	18min, 650W	MAE; bark; drying 50°C 24h, ground; EtOH/H2O 70/30; 1:20; 18min, 650W		321.08	6.24	10.3390/plants11182357
